# Supplementary material for: Effects of Peptide Thanatin on the Growth and Transcriptome of Penicillium digitatum
Source: Front Microbiol. 2020 Dec 14;11:606482. doi: 10.3389/fmicb.2020.606482 (PMC7767931; doi:10.3389/fmicb.2020.606482)
Supplement: Supplementary Table 1 — The primer sequences of P. digitatum genes when exposed to thanatin at 0 or 4 μmol L–1 for the validation by qRT-PCR. [file Data_Sheet_1.ZIP]

Archive with 5 entries (4 files):
- Supplementary material/
- Supplementary material/Table S1.xlsx
- Supplementary material/Table S2.xlsx
- Supplementary material/Table S3.xlsx
- Supplementary material/Table S4.xlsx
