# Supplementary material for: Effects of Peptide Thanatin on the Growth and Transcriptome of Penicillium digitatum
Source: Front Microbiol. 2020 Dec 14;11:606482. doi: 10.3389/fmicb.2020.606482 (PMC7767931; doi:10.3389/fmicb.2020.606482)
Supplement: Supplementary Table 1 — The primer sequences of P. digitatum genes when exposed to thanatin at 0 or 4 μmol L–1 for the validation by qRT-PCR. [file Data_Sheet_1.ZIP › Supplementary material/Table S1.xlsx]

## Sheet: Sheet1
Table S1. The primer sequences of P. digitatum genes when exposed to thanatin at 0 or 4 μmol L-1 for the validation by qRT-PCR.
Gene ID	Gene name	Description	Primer sequence (5′-3′, forward/reverse)
26231092	PDIP_27720	Actin-like protein, putative	TGCGCTGAACCGAACTGCCG
			TCGGGAGCCTCGAAGCGCTC
26232110	PDIP_37920	Nonsense-mediated mRNA decay protein 3	GGAGCAGGCTAGGATGGAAC
			AGATCGAGGGTTTGACGCAG
26234241	PDIP_59250	Decapping enzyme Dcp2, putative	CAACGAACAGGTGACCCTGA
			CTTTGGTGGAGGCAGTTTGC
26234787	PDIP_64710	Mitochondrial Hsp70 chaperone (Ssc70), putative	CCTGGCTGGTGAGGTTACTG
			GGGACTTCTTGGTGGGGATG
26236295	PDIP_79790	3-methyl-2-oxobutanoate dehydrogenase, putative	ACGGTGCTCTCTACCACTCT
			CACGGTAGAGGATCTTGGGC
26236923	PDIP_86090	Biotin-dependent 2-oxo acid dehydrogenases acyltransferase, putative	ACAGACCCCACAAAGCCAAA
			TCGGAACAATCAGGCCACTC
26232826	PDIP_45080	Transcription initiation factor TFIIE, beta subunit, putative	CCTCCAAGCCCAGAAGACTG
			CAGCCCTCCCTTAGTTCACG
26230806	PDIP_24840	SART1, putative	AGGGCAAAAAGCGGAAGAGA
			GGCTCAAAGTCGAGGCTGAT
26235913	PDIP_75970	Eukaryotic translation initiation factor 3 subunit EifCk, putative	CTTGGCCCTGTTGAAGCTCT
			GAAGGGCTGGGTGTTTGTTG
26230750	PDIP_24280	RNA polymerase II Elongator complex associated protein Kti12, putative	CCGCTCGTTGTTTTAACGGG
			TGGCTGCTGCGAATACTTCA
