# Supplementary material for: Effects of Peptide Thanatin on the Growth and Transcriptome of Penicillium digitatum
Source: Front Microbiol. 2020 Dec 14;11:606482. doi: 10.3389/fmicb.2020.606482 (PMC7767931; doi:10.3389/fmicb.2020.606482)
Supplement: Supplementary Table 1 — The primer sequences of P. digitatum genes when exposed to thanatin at 0 or 4 μmol L–1 for the validation by qRT-PCR. [file Data_Sheet_1.ZIP › Supplementary material/Table S2.xlsx]

## Sheet: Sheet1
Table S2. Sequencing quality control of the data, and the mapping rate to the reference genomes.
Sample	Raw-reads	Clean-reads	Clean-bases	Error rate	Q20	Q30	GC percentage	Total mapped	Uniquely mapped	Multiple mapped	Exon	Intron	Intergenic
C-1	64407606	63384360	9.51 G	0.0002	0.9828	0.9493	0.5317	60122323 (94.85%)	59759349 (94.28%)	362974(0.57%)	6839552794 (75.9955%)	69582521(0.7731%)	2090805518(23.2313%)
C-2	65682414	64265484	9.64 G	0.0002	0.9823	0.9486	0.5324	61136459 (95.13%)	60765054 (94.55%)	371405(0.58%)	7018423052 (76.6992%)	71752436(0.7841%)	2060408863(22.5167%)
C-3	64292320	61162978	9.17 G	0.0002	0.9815	0.9468	0.5299	57402722 (93.85%)	56982405 (93.16%)	420317(0.69%)	6475463773 (75.4011%)	64786059(0.7544%)	2047769014(23.8445%)
T-1	55484254	52390752	7.86 G	0.0002	0.9821	0.948	0.5329	49413280 (94.32%)	49078110 (93.68%)	335170(0.64%)	5600277800 (75.7663%)	63573905(0.8601%)	1727663639(23.3736%)
T-2	55111192	54195700	8.13 G	0.0002	0.9834	0.9507	0.5326	51200443 (94.47%)	50834965 (93.8%)	365478(0.67%)	5898175695 (76.96%)	56295458(0.7345%)	1709479626(22.3055%)
T-3	67139776	65998650	9.90 G	0.0002	0.9832	0.9505	0.5324	62430081 (94.59%)	61948522 (93.86%)	481559(0.73%)	7116425073 (76.1562%)	69671841(0.7456%)	2158412983(23.0982%)
