# Supplementary material for: Effects of Peptide Thanatin on the Growth and Transcriptome of Penicillium digitatum
Source: Front Microbiol. 2020 Dec 14;11:606482. doi: 10.3389/fmicb.2020.606482 (PMC7767931; doi:10.3389/fmicb.2020.606482)
Supplement: Supplementary Table 1 — The primer sequences of P. digitatum genes when exposed to thanatin at 0 or 4 μmol L–1 for the validation by qRT-PCR. [file Data_Sheet_1.ZIP › Supplementary material/Table S3.xlsx]

## Sheet: Sheet1
Table S3. The all significantly enriched GO terms (P<0.05).
Category	GOID	Description	padj
BP	GO:0016070	RNA metabolic process	1.82726e-08	down
BP	GO:0042254	ribosome biogenesis	9.41704e-07	down
BP	GO:0022613	ribonucleoprotein complex biogenesis	1.14205e-06	down
BP	GO:0090304	nucleic acid metabolic process	4.1253e-06	down
BP	GO:1901362	organic cyclic compound biosynthetic process	1.46888e-05	down
BP	GO:0018130	heterocycle biosynthetic process	1.47405e-05	down
BP	GO:0034654	nucleobase-containing compound biosynthetic process	1.81629e-05	down
BP	GO:0006351	transcription, DNA-templated	2.39951e-05	down
BP	GO:0097659	nucleic acid-templated transcription	2.39951e-05	down
BP	GO:0032774	RNA biosynthetic process	2.39951e-05	down
BP	GO:0006364	rRNA processing	2.39951e-05	down
BP	GO:0016072	rRNA metabolic process	2.39951e-05	down
BP	GO:0019438	aromatic compound biosynthetic process	3.07501e-05	down
BP	GO:0006396	RNA processing	0.000589753	down
BP	GO:0034470	ncRNA processing	0.000795703	down
BP	GO:0044271	cellular nitrogen compound biosynthetic process	0.00306952	down
BP	GO:0044085	cellular component biogenesis	0.00467651	down
BP	GO:0006355	regulation of transcription, DNA-templated	0.00725878	down
BP	GO:0051252	regulation of RNA metabolic process	0.00725878	down
BP	GO:1903506	regulation of nucleic acid-templated transcription	0.00725878	down
BP	GO:2001141	regulation of RNA biosynthetic process	0.00725878	down
BP	GO:0019219	regulation of nucleobase-containing compound metabolic process	0.00742089	down
BP	GO:0009889	regulation of biosynthetic process	0.00742089	down
BP	GO:0010556	regulation of macromolecule biosynthetic process	0.00742089	down
BP	GO:0031326	regulation of cellular biosynthetic process	0.00742089	down
BP	GO:2000112	regulation of cellular macromolecule biosynthetic process	0.00742089	down
BP	GO:0010468	regulation of gene expression	0.00809994	down
BP	GO:0034660	ncRNA metabolic process	0.00809994	down
BP	GO:0051171	regulation of nitrogen compound metabolic process	0.0116439	down
BP	GO:0080090	regulation of primary metabolic process	0.0116439	down
BP	GO:0031323	regulation of cellular metabolic process	0.0120951	down
BP	GO:0034645	cellular macromolecule biosynthetic process	0.0133739	down
BP	GO:0060255	regulation of macromolecule metabolic process	0.0139905	down
BP	GO:0009059	macromolecule biosynthetic process	0.0151011	down
BP	GO:0019222	regulation of metabolic process	0.0151011	down
BP	GO:0071840	cellular component organization or biogenesis	0.0432577	down
CC	GO:0005634	nucleus	0.000731495	down
CC	GO:0043231	intracellular membrane-bounded organelle	0.0101601	down
CC	GO:0043227	membrane-bounded organelle	0.0101601	down
MF	GO:0140098	catalytic activity, acting on RNA	0.0227872	down
BP	GO:0008610	lipid biosynthetic process	0.0387993	up
BP	GO:0006457	protein folding	0.0387993	up
BP	GO:0016053	organic acid biosynthetic process	0.0387993	up
BP	GO:0046394	carboxylic acid biosynthetic process	0.0387993	up

## Sheet: Sheet2
Table S3. Total significantly enriched GO terms (padj <0.05).
Category	GO ID	Description	padj
RNA metabolic process
BP	GO:0016070	RNA metabolic process	1.82726e-08	down
BP	GO:0042254	ribosome biogenesis	9.41704e-07	down
BP	GO:0022613	ribonucleoprotein complex biogenesis	1.14205e-06	down
BP	GO:0006351	transcription, DNA-templated	2.39951e-05	down
BP	GO:0097659	nucleic acid-templated transcription	2.39951e-05	down
BP	GO:0032774	RNA biosynthetic process	2.39951e-05	down
BP	GO:0006364	rRNA processing	2.39951e-05	down
BP	GO:0016072	rRNA metabolic process	2.39951e-05	down
BP	GO:0006396	RNA processing	0.000589753	down
BP	GO:0034470	ncRNA processing	0.000795703	down
BP	GO:0034660	ncRNA metabolic process	0.00809994	down
BP	GO:0090304	nucleic acid metabolic process	4.1253e-06	down
CC	GO:0005634	nucleus	0.000731495	down
MF	GO:0140098	catalytic activity, acting on RNA	0.0227872	down
regulation process
BP	GO:0006355	regulation of transcription, DNA-templated	0.00725878	down
BP	GO:0051252	regulation of RNA metabolic process	0.00725878	down
BP	GO:1903506	regulation of nucleic acid-templated transcription	0.00725878	down
BP	GO:2001141	regulation of RNA biosynthetic process	0.00725878	down
BP	GO:0019219	regulation of nucleobase-containing compound metabolic process	0.00742089	down
BP	GO:0009889	regulation of biosynthetic process	0.00742089	down
BP	GO:0010556	regulation of macromolecule biosynthetic process	0.00742089	down
BP	GO:0031326	regulation of cellular biosynthetic process	0.00742089	down
BP	GO:2000112	regulation of cellular macromolecule biosynthetic process	0.00742089	down
BP	GO:0010468	regulation of gene expression	0.00809994	down
BP	GO:0051171	regulation of nitrogen compound metabolic process	0.0116439	down
BP	GO:0080090	regulation of primary metabolic process	0.0116439	down
BP	GO:0031323	regulation of cellular metabolic process	0.0120951	down
BP	GO:0019222	regulation of metabolic process	0.0151011	down
BP	GO:0060255	regulation of macromolecule metabolic process	0.0139905	down
other process
BP	GO:1901362	organic cyclic compound biosynthetic process	1.46888e-05	down
BP	GO:0018130	heterocycle biosynthetic process	1.47405e-05	down
BP	GO:0034654	nucleobase-containing compound biosynthetic process	1.81629e-05	down
BP	GO:0019438	aromatic compound biosynthetic process	3.07501e-05	down
BP	GO:0044271	cellular nitrogen compound biosynthetic process	0.00306952	down
BP	GO:0044085	cellular component biogenesis	0.00467651	down
BP	GO:0009059	macromolecule biosynthetic process	0.0151011	down
BP	GO:0034645	cellular macromolecule biosynthetic process	0.0133739	down
BP	GO:0071840	cellular component organization or biogenesis	0.0432577	down
CC	GO:0043231	intracellular membrane-bounded organelle	0.0101601	down
CC	GO:0043227	membrane-bounded organelle	0.0101601	down
BP	GO:0008610	lipid biosynthetic process	0.0387993	up
BP	GO:0006457	protein folding	0.0387993	up
BP	GO:0016053	organic acid biosynthetic process	0.0387993	up
BP	GO:0046394	carboxylic acid biosynthetic process	0.0387993	up

## Sheet: Sheet3
Category	GOID	Description	padj
RNA metabolic
BP	GO:0016070	RNA metabolic process	1.82726e-08	down
BP	GO:0042254	ribosome biogenesis	9.41704e-07	down
BP	GO:0022613	ribonucleoprotein complex biogenesis	1.14205e-06	down
BP	GO:0006351	transcription, DNA-templated	2.39951e-05	down
BP	GO:0097659	nucleic acid-templated transcription	2.39951e-05	down
BP	GO:0032774	RNA biosynthetic process	2.39951e-05	down
BP	GO:0006364	rRNA processing	2.39951e-05	down
BP	GO:0016072	rRNA metabolic process	2.39951e-05	down
BP	GO:0006396	RNA processing	0.000589753	down
BP	GO:0034470	ncRNA processing	0.000795703	down
BP	GO:0034660	ncRNA metabolic process	0.00809994	down
BP	GO:0090304	nucleic acid metabolic process	4.1253e-06	down
CC	GO:0005634	nucleus	0.000731495	down
MF	GO:0140098	catalytic activity, acting on RNA	0.0227872	down
regulation process
BP	GO:0006355	regulation of transcription, DNA-templated	0.00725878	down
BP	GO:0051252	regulation of RNA metabolic process	0.00725878	down
BP	GO:1903506	regulation of nucleic acid-templated transcription	0.00725878	down
BP	GO:2001141	regulation of RNA biosynthetic process	0.00725878	down
BP	GO:0019219	regulation of nucleobase-containing compound metabolic process	0.00742089	down
BP	GO:0009889	regulation of biosynthetic process	0.00742089	down
BP	GO:0010556	regulation of macromolecule biosynthetic process	0.00742089	down
BP	GO:0031326	regulation of cellular biosynthetic process	0.00742089	down
BP	GO:2000112	regulation of cellular macromolecule biosynthetic process	0.00742089	down
BP	GO:0010468	regulation of gene expression	0.00809994	down
BP	GO:0051171	regulation of nitrogen compound metabolic process	0.0116439	down
BP	GO:0080090	regulation of primary metabolic process	0.0116439	down
BP	GO:0031323	regulation of cellular metabolic process	0.0120951	down
BP	GO:0019222	regulation of metabolic process	0.0151011	down
BP	GO:0060255	regulation of macromolecule metabolic process	0.0139905	down
other process
BP	GO:1901362	organic cyclic compound biosynthetic process	1.46888e-05	down
BP	GO:0018130	heterocycle biosynthetic process	1.47405e-05	down
BP	GO:0034654	nucleobase-containing compound biosynthetic process	1.81629e-05	down
BP	GO:0019438	aromatic compound biosynthetic process	3.07501e-05	down
BP	GO:0044271	cellular nitrogen compound biosynthetic process	0.00306952	down
BP	GO:0044085	cellular component biogenesis	0.00467651	down
BP	GO:0009059	macromolecule biosynthetic process	0.0151011	down
BP	GO:0034645	cellular macromolecule biosynthetic process	0.0133739	down
BP	GO:0071840	cellular component organization or biogenesis	0.0432577	down
CC	GO:0043231	intracellular membrane-bounded organelle	0.0101601	down
CC	GO:0043227	membrane-bounded organelle	0.0101601	down
BP	GO:0008610	lipid biosynthetic process	0.0387993	up
BP	GO:0006457	protein folding	0.0387993	up
BP	GO:0016053	organic acid biosynthetic process	0.0387993	up
BP	GO:0046394	carboxylic acid biosynthetic process	0.0387993	up
