# Supplementary material for: Effects of Peptide Thanatin on the Growth and Transcriptome of Penicillium digitatum
Source: Front Microbiol. 2020 Dec 14;11:606482. doi: 10.3389/fmicb.2020.606482 (PMC7767931; doi:10.3389/fmicb.2020.606482)
Supplement: Supplementary Table 1 — The primer sequences of P. digitatum genes when exposed to thanatin at 0 or 4 μmol L–1 for the validation by qRT-PCR. [file Data_Sheet_1.ZIP › Supplementary material/Table S4.xlsx]

## Sheet: Sheet1
Table S4. The RNA-seq data of the top 20 down-regulated and up-regulated pathways. The “*”symbol located behind the pathways (level 3) meant the pathway was enriched significantly (padj < 0.05, padj value was the multiple hypothesis-corrected p value).
Level 1	Level 2	Level 3	KEGGID	GeneRatio	BgRatio	Padj	GeneID	GeneName	keggID
Down-pathway
Genetic Information Processing	Translation	Ribosome biogenesis in eukaryotes (*)	pcs03008	18/112	63/1827	6.94069e-07	26230971/26230402/26236159/26235119/26228459/26228529/26229743/26235457/26233954/26235941/26230478/26229562/26229368/26231610/26229081/26236221/26233986/26232110	PDIP_26510/PDIP_20800/PDIP_78430/PDIP_68030/PDIP_01360/PDIP_02060/PDIP_14200/PDIP_71410/PDIP_56380/PDIP_76250/PDIP_21560/PDIP_12390/PDIP_10450/PDIP_32900/PDIP_07580/PDIP_79050/PDIP_56700/PDIP_37920	pcs:Pc13g12320/pcs:Pc16g09000/pcs:Pc12g12830/pcs:Pc14g00850/pcs:Pc20g08360/pcs:Pc20g09320/pcs:Pc22g16890/pcs:Pc18g04860/pcs:Pc21g11920/pcs:Pc12g15780/pcs:Pc16g07800/pcs:Pc22g18920/pcs:Pc15g00810/pcs:Pc22g07200/pcs:Pc20g05150/pcs:Pc12g11970/pcs:Pc21g11490/pcs:Pc21g19130
Genetic Information Processing	Transcription	RNA polymerase (*)	pcs03020	9/112	27/1827	0.000565535	26230310/26236983/26236361/26233723/26233907/26234379/26230128/26230714/26233384	PDIP_19870/PDIP_86690/PDIP_80450/PDIP_54070/PDIP_55910/PDIP_60630/PDIP_18050/PDIP_23920/PDIP_50670	pcs:Pc16g10310/pcs:Pc22g09130/pcs:Pc21g01870/pcs:Pc22g13510/pcs:Pc21g12760/pcs:Pc21g06060/pcs:Pc20g11790/pcs:Pc13g15170/pcs:Pc21g18130
Genetic Information Processing	Transcription	Basal transcription factors	pcs03022	4/112	28/1827	0.606287	26231193/26232826/26232621/26228750	PDIP_28730/PDIP_45080/PDIP_43030/PDIP_04270	pcs:Pc13g10670/pcs:Pc22g02300/pcs:Pc22g04800/pcs:Pc12g01100
Genetic Information Processing	Folding, sorting and degradation	Sulfur relay system	pcs04122	2/112	11/1827	0.70359	26230431/26229459	PDIP_21090/PDIP_11360	pcs:Pc16g08530/pcs:Pc21g23070
Genetic Information Processing	Folding, sorting and degradation	Protein export	pcs03060	2/112	16/1827	0.920279	26229114/26229489	PDIP_07910/PDIP_11660	pcs:Pc20g04850/pcs:Pc21g23450
Metabolism	Metabolism of cofactors and vitamins	One carbon pool by folate	pcs00670	4/112	14/1827	0.0954424	26231423/26233005/26236742/26233202	PDIP_31030/PDIP_46880/PDIP_84280/PDIP_48850	pcs:Pc16g07470/pcs:Pc13g05010/pcs:Pc13g03650/pcs:Pc21g15910
Metabolism	Global and overview maps	Carbon metabolism	pcs01200	12/112	102/1827	0.188711	26231423/26230688/26236483/26235087/26236677/26229949/26233005/26233202/26235997/26232854/26230010/26234679	PDIP_31030/PDIP_23660/PDIP_81670/PDIP_67710/PDIP_83630/PDIP_16260/PDIP_46880/PDIP_48850/PDIP_76810/PDIP_45360/PDIP_16870/PDIP_63630	pcs:Pc16g07470/pcs:Pc13g14570/pcs:Pc21g03190/pcs:Pc14g00390/pcs:Pc22g25470/pcs:Pc13g07300/pcs:Pc13g05010/pcs:Pc21g15910/pcs:Pc12g15080/pcs:Pc22g02000/pcs:Pc20g13510/pcs:Pc22g21440
Metabolism	Global and overview maps	Biosynthesis of antibiotics	pcs01130	21/112	228/1827	0.274624	26231423/26231929/26236295/26236923/26230688/26236483/26235087/26235812/26234424/26236677/26229949/26233005/26235113/26235997/26234760/26235386/26232854/26230010/26229771/26234736/26234679	PDIP_31030/PDIP_36110/PDIP_79790/PDIP_86090/PDIP_23660/PDIP_81670/PDIP_67710/PDIP_74960/PDIP_61080/PDIP_83630/PDIP_16260/PDIP_46880/PDIP_67970/PDIP_76810/PDIP_64440/PDIP_70700/PDIP_45360/PDIP_16870/PDIP_14480/PDIP_64200/PDIP_63630	pcs:Pc16g07470/pcs:Pc12g08790/pcs:Pc12g11200/pcs:Pc22g05180/pcs:Pc13g14570/pcs:Pc21g03190/pcs:Pc14g00390/pcs:Pc18g00530/pcs:Pc21g05430/pcs:Pc22g25470/pcs:Pc13g07300/pcs:Pc13g05010/pcs:Pc14g00790/pcs:Pc12g15080/pcs:Pc22g20320/pcs:Pc18g05820/pcs:Pc22g02000/pcs:Pc20g13510/pcs:Pc13g05320/pcs:Pc22g20630/pcs:Pc22g21440
Metabolism	Global and overview maps	Biosynthesis of amino acids	pcs01230	9/112	108/1827	0.91419	26230688/26234424/26229949/26233005/26232854/26230010/26229771/26234736/26234679	PDIP_23660/PDIP_61080/PDIP_16260/PDIP_46880/PDIP_45360/PDIP_16870/PDIP_14480/PDIP_64200/PDIP_63630	pcs:Pc13g14570/pcs:Pc21g05430/pcs:Pc13g07300/pcs:Pc13g05010/pcs:Pc22g02000/pcs:Pc20g13510/pcs:Pc13g05320/pcs:Pc22g20630/pcs:Pc22g21440
Metabolism	Carbohydrate metabolism	Glyoxylate and dicarboxylate metabolism	pcs00630	7/112	35/1827	0.0596828	26231423/26236483/26235087/26233005/26235997/26232854/26230010	PDIP_31030/PDIP_81670/PDIP_67710/PDIP_46880/PDIP_76810/PDIP_45360/PDIP_16870	pcs:Pc16g07470/pcs:Pc21g03190/pcs:Pc14g00390/pcs:Pc13g05010/pcs:Pc12g15080/pcs:Pc22g02000/pcs:Pc20g13510
Metabolism	Carbohydrate metabolism	Propanoate metabolism	pcs00640	4/112	22/1827	0.318364	26231929/26236295/26236923/26233364	PDIP_36110/PDIP_79790/PDIP_86090/PDIP_50470	pcs:Pc12g08790/pcs:Pc12g11200/pcs:Pc22g05180/pcs:Pc21g17880
Metabolism	Carbohydrate metabolism	Pentose and glucuronate interconversions	pcs00040	3/112	20/1827	0.634891	26232154/26235812/26235815	PDIP_38360/PDIP_74960/PDIP_74990	pcs:Pc21g19650/pcs:Pc18g00530/pcs:Pc18g00490
Metabolism	Carbohydrate metabolism	Pentose phosphate pathway	pcs00030	3/112	24/1827	0.821809	26230688/26236677/26234679	PDIP_23660/PDIP_83630/PDIP_63630	pcs:Pc13g14570/pcs:Pc22g25470/pcs:Pc22g21440
Metabolism	Carbohydrate metabolism	Fructose and mannose metabolism	pcs00051	3/112	28/1827	0.920279	26232154/26234679/26236963	PDIP_38360/PDIP_63630/PDIP_86490	pcs:Pc21g19650/pcs:Pc22g21440/pcs:Pc22g09390
Metabolism	Carbohydrate metabolism	Butanoate metabolism	pcs00650	2/112	17/1827	0.920279	26233364/26237113	PDIP_50470/PDIP_87990	pcs:Pc21g17880/pcs:Pc13g07790
Metabolism	Amino acid metabolism	Glycine, serine and threonine metabolism (*)	pcs00260	8/112	38/1827	0.0371057	26231423/26236483/26235087/26234424/26229949/26233005/26235997/26229771	PDIP_31030/PDIP_81670/PDIP_67710/PDIP_61080/PDIP_16260/PDIP_46880/PDIP_76810/PDIP_14480	pcs:Pc16g07470/pcs:Pc21g03190/pcs:Pc14g00390/pcs:Pc21g05430/pcs:Pc13g07300/pcs:Pc13g05010/pcs:Pc12g15080/pcs:Pc13g05320
Metabolism	Amino acid metabolism	Valine, leucine and isoleucine degradation (*)	pcs00280	7/112	32/1827	0.0435313	26231929/26236295/26236923/26233364/26233458/26233454/26234736	PDIP_36110/PDIP_79790/PDIP_86090/PDIP_50470/PDIP_51410/PDIP_51370/PDIP_64200	pcs:Pc12g08790/pcs:Pc12g11200/pcs:Pc22g05180/pcs:Pc21g17880/pcs:Pc21g01060/pcs:Pc21g01110/pcs:Pc22g20630
Metabolism	Amino acid metabolism	Alanine, aspartate and glutamate metabolism	pcs00250	4/112	29/1827	0.610466	26233364/26237113/26231939/26233373	PDIP_50470/PDIP_87990/PDIP_36210/PDIP_50560	pcs:Pc21g17880/pcs:Pc13g07790/pcs:Pc12g08900/pcs:Pc21g17970
Metabolism	Amino acid metabolism	Cysteine and methionine metabolism	pcs00270	5/112	43/1827	0.634891	26234424/26229949/26229040/26229771/26234736	PDIP_61080/PDIP_16260/PDIP_07170/PDIP_14480/PDIP_64200	pcs:Pc21g05430/pcs:Pc13g07300/pcs:Pc20g05770/pcs:Pc13g05320/pcs:Pc22g20630
Metabolism	Amino acid metabolism	Valine, leucine and isoleucine biosynthesis	pcs00290	2/112	16/1827	0.920279	26229949/26234736	PDIP_16260/PDIP_64200	pcs:Pc13g07300/pcs:Pc22g20630
Up-pathway
Metabolism	Metabolism of other amino acids	Glutathione metabolism	pcs00480	3/78	26/1827	0.621204	26230731/26235672/26234900	PDIP_24090/PDIP_73560/PDIP_65840	pcs:Pc13g15380/pcs:Pc18g01780/pcs:Pc16g13280
Metabolism	Lipid metabolism	Glycerophospholipid metabolism	pcs00564	6/78	39/1827	0.155595	26232699/26234951/26230089/26230519/26232085/26232475	PDIP_43810/PDIP_66350/PDIP_17660/PDIP_21970/PDIP_37670/PDIP_41570	pcs:Pc22g03810/pcs:Pc16g14070/pcs:Pc20g12250/pcs:Pc20g00270/pcs:Pc21g01360/pcs:Pc16g02100
Metabolism	Lipid metabolism	Steroid biosynthesis	pcs00100	4/78	21/1827	0.207968	26236013/26230206/26229795/26230905	PDIP_76970/PDIP_18830/PDIP_14720/PDIP_25850	pcs:Pc12g14840/pcs:Pc12g04600/pcs:Pc13g05570/pcs:Pc22g11560
Metabolism	Lipid metabolism	Biosynthesis of unsaturated fatty acids	pcs01040	2/78	12/1827	0.621204	26233431/26230833	PDIP_51140/PDIP_25110	pcs:Pc21g18830/pcs:Pc22g12490
Metabolism	Lipid metabolism	Sphingolipid metabolism	pcs00600	2/78	16/1827	0.621204	26233645/26229492	PDIP_53290/PDIP_11690	pcs:Pc22g14340/pcs:Pc21g23490
Metabolism	Glycan biosynthesis and metabolism	N-Glycan biosynthesis	pcs00510	3/78	27/1827	0.621204	26236670/26230462/26232684	PDIP_83560/PDIP_21400/PDIP_43660	pcs:Pc22g25390/pcs:Pc16g08190/pcs:Pc22g04020
Metabolism	Glycan biosynthesis and metabolism	Glycosylphosphatidylinositol (GPI)-anchor biosynthesis	pcs00563	2/78	19/1827	0.673794	26236670/26232875	PDIP_83560/PDIP_45580	pcs:Pc22g25390/pcs:Pc22g01510
Metabolism	Global and overview maps	Biosynthesis of secondary metabolites	pcs01110	18/78	300/1827	0.621204	26235740/26232699/26236013/26234833/26229585/26231965/26234951/26231449/26230206/26237141/26232085/26230891/26232475/26233431/26235200/26237135/26234690/26230833	PDIP_74240/PDIP_43810/PDIP_76970/PDIP_65170/PDIP_12620/PDIP_36470/PDIP_66350/PDIP_31290/PDIP_18830/PDIP_88270/PDIP_37670/PDIP_25710/PDIP_41570/PDIP_51140/PDIP_68840/PDIP_88210/PDIP_63740/PDIP_25110	pcs:Pc18g01390/pcs:Pc22g03810/pcs:Pc12g14840/pcs:Pc18g02760/pcs:Pc22g18630/pcs:Pc12g09190/pcs:Pc16g14070/pcs:Pc16g04380/pcs:Pc12g04600/pcs:Pc13g08170/pcs:Pc21g01360/pcs:Pc22g11710/pcs:Pc16g02100/pcs:Pc21g18830/pcs:Pc14g02010/pcs:Pc13g08110/pcs:Pc22g21240/pcs:Pc22g12490
Metabolism	Carbohydrate metabolism	Amino sugar and nucleotide sugar metabolism	pcs00520	6/78	48/1827	0.215498	26231297/26233904/26235740/26231965/26231095/26237141	PDIP_29770/PDIP_55880/PDIP_74240/PDIP_36470/PDIP_27750/PDIP_88270	pcs:Pc13g09520/pcs:Pc21g12790/pcs:Pc18g01390/pcs:Pc12g09190/pcs:Pc22g19620/pcs:Pc13g08170
Metabolism	Carbohydrate metabolism	Fructose and mannose metabolism	pcs00051	3/78	28/1827	0.621204	26232154/26234679/26236963	PDIP_38360/PDIP_63630/PDIP_86490	pcs:Pc21g19650/pcs:Pc22g21440/pcs:Pc22g09390
Metabolism	Carbohydrate metabolism	Starch and sucrose metabolism	pcs00500	4/78	46/1827	0.621204	26233904/26235740/26228829/26234837	PDIP_55880/PDIP_74240/PDIP_05060/PDIP_65210	pcs:Pc21g12790/pcs:Pc18g01390/pcs:Pc20g01970/pcs:Pc22g19230
Metabolism	Carbohydrate metabolism	Galactose metabolism	pcs00052	2/78	19/1827	0.673794	26233904/26235740	PDIP_55880/PDIP_74240	pcs:Pc21g12790/pcs:Pc18g01390
Metabolism	Carbohydrate metabolism	Glycolysis / Gluconeogenesis	pcs00010	3/78	39/1827	0.715713	26235740/26234833/26230891	PDIP_74240/PDIP_65170/PDIP_25710	pcs:Pc18g01390/pcs:Pc18g02760/pcs:Pc22g11710
Metabolism	Amino acid metabolism	Cysteine and methionine metabolism	pcs00270	4/78	43/1827	0.621204	26234424/26229949/26229040/26229771/26234736	PDIP_61080/PDIP_16260/PDIP_07170/PDIP_14480/PDIP_64200	pcs:Pc21g05430/pcs:Pc13g07300/pcs:Pc20g05770/pcs:Pc13g05320/pcs:Pc22g20630
Metabolism	Amino acid metabolism	Tryptophan metabolism	pcs00380	3/78	31/1827	0.621204	26233928/26232914/26234690	PDIP_56120/PDIP_45970/PDIP_63740	pcs:Pc21g12230/pcs:Pc22g01000/pcs:Pc22g21240
Genetic Information Processing	Folding, sorting and degradation	Protein processing in endoplasmic reticulum (*)	pcs04141	13/78	70/1827	0.000226742	26230932/26233811/26233535/26230135/26230144/26234598/26233512/26237258/26229590/26230326/26230462/26232684/26232910	PDIP_26120/PDIP_54950/PDIP_52180/PDIP_18120/PDIP_18210/PDIP_62820/PDIP_51950/PDIP_89440/PDIP_12670/PDIP_20030/PDIP_21400/PDIP_43660/PDIP_45930	pcs:Pc22g11240/pcs:Pc12g05640/pcs:Pc22g15970/pcs:Pc20g11730/pcs:Pc20g11620/pcs:Pc22g22480/pcs:Pc22g16290/pcs:Pc20g14490/pcs:Pc22g18540/pcs:Pc16g10080/pcs:Pc16g08190/pcs:Pc22g04020/pcs:Pc22g01060
Environmental Information Processing	Signal transduction	MAPK signaling pathway - yeast	pcs04011	4/78	54/1827	0.673794	26233503/26230205/26234901/26234690	PDIP_51860/PDIP_18820/PDIP_65850/PDIP_63740	pcs:Pc22g16370/pcs:Pc12g04590/pcs:Pc16g13300/pcs:Pc22g21240
Cellular Processes	Transport and catabolism	Endocytosis	pcs04144	5/78	66/1827	0.621204	26235860/26230932/26232085/26234517/26232650	PDIP_75440/PDIP_26120/PDIP_37670/PDIP_62010/PDIP_43320	pcs:Pc18g00280/pcs:Pc22g11240/pcs:Pc21g01360/pcs:Pc22g23610/pcs:Pc22g04400
Cellular Processes	Cell growth and death	Cell cycle - yeast	pcs04111	5/78	74/1827	0.673794	26230205/26236608/26237239/26234935/26232166	PDIP_18820/PDIP_82920/PDIP_89250/PDIP_66190/PDIP_38480	pcs:Pc12g04590/pcs:Pc21g05010/pcs:Pc20g14730/pcs:Pc16g13810/pcs:Pc21g19820
